# Supplementary material for: Serum cortisol and insulin-like growth factor 1 levels in major depressive disorder and schizophrenia
Source: Sci Rep. 2023 Jan 20;13:1148. doi: 10.1038/s41598-023-28449-8 (PMC9859801; doi:10.1038/s41598-023-28449-8)
Supplement: Supplementary file 1 — Supplementary Table 1. [file 41598_2023_28449_MOESM1_ESM.xlsx]

## Sheet: Sheet1
Supplementary Table 1. Comparative profile of the major depressive disorder, schizophrenia, and control groups excluding previous study
Variables		MDD		Schizophrenia		Control		P-value
Number		85		71		36		—
Age (years)a		40.9 ± 38.2		38.2 ± 9.9		43.5 ± 10.7		0.41b
Male/female		25/60		38/33		3/33		< .01c
Body mass index (kg/m2)a		21.6 ± 3.9		23.3 ± 3.9		22.6 ± 3.6		0.03b
Cortisol (µg/dl)a		10.5 ± 4.9		13.2 ± 3.6		8.4 ± 2.3		< .01b
IGF-1 (ng/ml)a		153.3 ± 45.3		159.7 ± 49.6		132.8 ± 42.9		0.02b
GAFa		42.8 ± 12.5		30.7 ± 9.1		—		< .01d
HAM-Da		11.0 ± 7.6		—		—		—
BPRSa		—		33.6 ± 9.5		—		—
Antidepressant drug use (%)		91.8		—		—		—
Imipramine equivalence (mg/day)a		126.2 ± 76.7		—		—		—
Antipsychotic drug use (%)		—		100		—		—
CP equivalence (mg/day)a		—		627.8 ± 353.6		—		—
Duration of illness (year)a		5.8 ± 6.3		14.8 ± 8.4		—		< .01d
aData are expressed as means ± standard deviations
bAnalysis of variance with Welch’s correction; cchi-squared test; dunpaired t-test.
Abbreviations: MDD, major depressive disorder; IGF-1, insulin-like growth factor 1;
GAF, Global Assessment of Functioning; HAM-D, Hamilton Rating Scale for Depression;
BPRS, Brief Psychiatric Rating Scale; CP, Chlorpromazine
