# Supplementary material for: Serum cortisol and insulin-like growth factor 1 levels in major depressive disorder and schizophrenia
Source: Sci Rep. 2023 Jan 20;13:1148. doi: 10.1038/s41598-023-28449-8 (PMC9859801; doi:10.1038/s41598-023-28449-8)
Supplement: Supplementary file 2 — Supplementary Table 2. [file 41598_2023_28449_MOESM2_ESM.xlsx]

## Sheet: Sheet1
Supplementary Table2. Comparative profile of men and women in patients with major depressive disorder (MDD) and schizophrenia, and controls
Variables		MDD						Scizophrenia						Controls
		Males		Females		P-value		Males		Females		P-value		Males		Females		P-value
Number		69		60		—		38		33		—		38		33		—
Cortisol (µg/dl)a		11.6 ± 4.7		10.2 ± 5.0		.11b		14.4 ± 2.9		11.9 ± 3.9		< .01b		10.5 ± 2.4		8.4 ± 2.4		< .01b
IGF-1 (ng/ml)a		163.3 ± 60.6		156.4 ± 46.2		.47b		168.1 ± 45.7		150.0 ± 52.8		.13b		143.5 ± 37.9		131.6 ± 44.7		.23b
Abbreviations: MDD, major depressive disorder
aData are expressed as means ± standard deviations
bunpaired t-test.
